# Supplementary material for: Highly Efficient CRISPR/Cas9 Mediated Gene Editing in Ocimum basilicum ‘FT Italiko’ to Induce Resistance to Peronospora belbahrii
Source: Plants (Basel). 2023 Jun 21;12(13):2395. doi: 10.3390/plants12132395 (PMC10347046; doi:10.3390/plants12132395)
Supplement: Supplementary file 1 [file plants-12-02395-s001.zip]

Archive with 9 entries (9 files):
- Captions of Supplementary materials.pdf
- S1.jpg
- S2.JPG
- S3.pptx
- S4 Rev 20 06 2023.pdf
- S5 .pptx
- S6.xlsx
- S7.pptx
- S8 Rev 20 06 2023.xlsx
