# Supplementary material for: Highly Efficient CRISPR/Cas9 Mediated Gene Editing in Ocimum basilicum ‘FT Italiko’ to Induce Resistance to Peronospora belbahrii
Source: Plants (Basel). 2023 Jun 21;12(13):2395. doi: 10.3390/plants12132395 (PMC10347046; doi:10.3390/plants12132395)
Supplement: Supplementary file 1 [file plants-12-02395-s001.zip › S6.xlsx]

## Sheet: S7
File S6. Aligment of ObDMR6 WT natural variants. DNA fragment sequences of 15 WT individual clones. The divergent nucleotides are in yellow. The two overlapping sgRNA (sgRNA442 and sgRNA462) are in red. The PAM sites are conserved and are in red bold. Four different variants are indicated in grey (G/A), in light blu (G/T), in light green (A/A), and in light pink (A/T).
GenBank: MT319764.1	WT1	GAGACTGTTCACAATTGGAGGGATTATCTCAGGCTTCATTGCTACCCCTTGGAGAATTATGTTCCTGAATGGCCTTCTAATCC														G/A
DMR6pfxcol1	WT2	GAGACTGTTCACAATTGGAGGGATTACCTCAGGCTTCATTGCTACCCCTTGGAGAATTTTGTTCCTGAATGGCCTTCTAATCC														G/T
DMR6pfxco9	WT3	GAGACTGTTCACAATTGGAGGGATTACCTCAGGCTTCATTGCTACCCCTTGGAGAATTTTGTTCCTGAATGGCCTTCTAATCC
PgemWTcol1	WT4	GAGACTGTTCACAATTGGAGGGATTACCTCAGGCTTCATTGCTACCCCTTGGAGAATTTTGTTCCTGAATGGCCTTCTAATCC
pgemWTcol3	WT5	GAGACTGTTCACAATTGGAGGGATTACCTCAGGCTTCATTGCTACCCCTTGGAGAATTTTGTTCCTGAATGGCCTTCTAATCC
PgemWTcol1	WT6	GAGACTGTTCACAATTGGAGGGATTACCTCAGGCTTCATTGCTACCCCTTGGAGAATTTTGTTCCTGAATGGCCTTCTAATCC
pgemWTcol3	WT7	GAGACTGTTCACAATTGGAGGGATTACCTCAGGCTTCATTGCTACCCCTTGGAGAATTTTGTTCCTGAATGGCCTTCTAATCC
Lig2col1DMR6	WT8	GAAACTGTTCACAATTGGAGGGATTACCTCAGGCTTCATTGCTACCCCTTGGAGAATTATGTTCCTGAATGGCCTTCTAATCC														A/A
Lig2col2DMR6	WT9	GAAACTGTTCACAATTGGAGGGATTACCTCAGGCTTCATTGCTACCCCTTGGAGAATTATGTTCCTGAATGGCCTTCTAATCC
Stratacol1	WT10	GAAACTGTTCACAATTGGAGGGATTACCTCAGGCTTCATTGCTACCCCTTGGAGAATTATGTTCCTGAATGGCCTTCTAATCC
pGemDMR6b	WT11	GAAACTGTTCACAATTGGAGGGATTACCTCAGGCTTCATTGCTACCCCTTGGAGAATTATGTTCCTGAATGGCCTTCTAATCC
DMR6f	WT12	GAAACTGTTCACAATTGGAGGGATTACCTCAGGCTTCATTGCTACCCCTTGGAGAATTATGTTCCTGAATGGCCTTCTAATCC
DMR6r	WT13	GAAACTGTTCACAATTGGAGGGATTACCTCAGGCTTCATTGCTACCCCTTGGAGAATTATGTTCCTGAATGGCCTTCTAATCC
Jm109col1	WT14	GAAACTGTTCACAATTGGAGGGATTACCTCAGGCTTCATTGCTACCCCTTGGAGAATTATGTTCCTGAATGGCCTTCTAATCC
DMR6Rv2	WT15	GAAACTGTTCACAATTGGAGGGATTACCTCAGGCTTCATTGCTACCCCTTGGAGAATTTTGTTCCTGAATGGCCTTCTAATCC														A/T
