# Supplementary material for: Highly Efficient CRISPR/Cas9 Mediated Gene Editing in Ocimum basilicum ‘FT Italiko’ to Induce Resistance to Peronospora belbahrii
Source: Plants (Basel). 2023 Jun 21;12(13):2395. doi: 10.3390/plants12132395 (PMC10347046; doi:10.3390/plants12132395)
Supplement: Supplementary file 1 [file plants-12-02395-s001.zip › S8 Rev 20 06 2023.xlsx]

## Sheet: Foglio1
Clone	Internode length	Mean	Standard deviation	Student's t test
CTRL.1	3.85714	3.725	0.262324
CTRL.2	3.5
CTRL.3	4.125
CTRL.4	3.57143
CTRL.5	3.57143
21D.1	3.57143	3.88366	0.728125	0.480
21D.2	3.77778
21D.3	3.57143
21D.4	5.28571
21D.5	2.55556
21D.6	5.28571
21D.7	4.44444
21D.8	3.5
21D.9	3.8125
21D.10	3.625
21D.11	4.11111
21D.12	3.55556
21D.13	4.33333
21D.14	3.71429
21D.15	3.11111
22B.1	2.71429	4.52667	1.02614	P=0.013
22B.2	3.42857
22B.3	4.33333
22B.4	5
22B.5	5.66667
22B.6	4
22B.7	5
22B.8	3.5
22B.9	3.42857
22B.10	5.125
22B.11	5.25
22B.12	5.42857
22B.13	4.875
22B.14	6.4
22B.15	3.75
